# Supplementary material for: Genetic Diversity and Phylogenetic Relationships of Castor fiber birulai in Xinjiang, China, Revealed by Mitochondrial Cytb and D-loop Sequence Analyses
Source: Animals (Basel). 2025 Jul 16;15(14):2096. doi: 10.3390/ani15142096 (PMC12291956; doi:10.3390/ani15142096)
Supplement: Supplementary file 1 [file animals-15-02096-s001.zip]

Archive with 4 entries (4 files):
- animals-3718123-Figure S1 Gel electrophoresis diagram of gene amplification of Cytb and D-loop regions of partial genetic samples from Castor fiber birulai.pdf
- animals-3718123-Figure S2 Phylogenetic Tree Based on D-loop Genetic Distances among Different Castor fiber Subspecies .pdf
- animals-3718123-Table S1. Sampling Information of the Castor fiber birulai in China.pdf
- animals-3718123-Table S2. Sequence Information of Genetic Samples from Castor fiber and Castor canadensis Used in Phylogenetic Analys.pdf
